# Supplementary material for: In vivo Bioluminescence Imaging Used to Monitor Disease Activity and Therapeutic Response in a Mouse Model of Tauopathy
Source: Front Aging Neurosci. 2019 Sep 12;11:252. doi: 10.3389/fnagi.2019.00252 (PMC6751306; doi:10.3389/fnagi.2019.00252)
Supplement: Supplementary file 1 [file Data_Sheet_1.xlsx]

## Sheet: FIgure 2A,B
	Figure 2A and B
	Forebrain bioluminesence
	(Bioluminescence in brain/bioluminescence in ear) * 100%
	Age (months)				P301S SHAM								P301S JM4							Control
	original #	1	5	7	9	11	13	15	17	2	6	8	10	12	14	16	18	1	2	3	4	5
	renumber	1	3	5	7	9	11	13	15	2	4	6	8	10	12	14	16	19	20	21	22	23
	4	13.58	13.88	32.14	14.41	28.48	12.2	11.29	18.15	11.48	11.43	19.85	8.51	11.68	17.65	8.25	17.26	17.84	12.48	14.89	12.66	15.68
	5	22.34	22.37	37.75	22.02	17.52	28.71	30.09	16.61	24.94	11.76	25.36	12.88	12.95	18.56	15.93	28.05	16.33	11.08	17.33	15.85	15.14
	6	31.15	17.17	58.85	25.94	34.14	22.07	34.73	28.65	40.34	30.22	32.11	27.88	15.39	34.96	25.887	5.47	27.47	15.53	12.53	17.42	.
	6.5	42.93	17.28	77.13	46.09	37.41	37.65	28.06	29.66	20.09	17.43	25.03	30.7	10.04	21.54	34.87	31.16	.	.	.	.	.
	7	39.46	22.31	.	61.62	42.36	39.57	47.2	101.46	30.47	38.41	.	27.39	32.11	26.14	25.8	24.6	18.31	21.96	24.93	14.87	27.334
	7.5	129	31.36	.	141.92	61.93	52.22	44.52	69.56	41.29	19.89	.	30.83	20.32	27.19	7.48	56.36	.	.	.	.	.
	8	41.73	35.2	.	64.6	13.28	68.47	44.97	68.3	23.65	23.82	.	33.17	13.02	18.62	26.38	24	19.08	16.82	22.91	14.96	17.46
	8.5	21.86	30.5	.	14.74	18.48	36.44	48.82	51.69	16.02	20.79	.	25.12	11.8	10.61	31.2	40.49	.	.	.	.	.
	9	40.63	47.27	.	14.87	28.25	44.5	32.11	63.17	20.85	20.04	.	17.32	13.2	9.13	18.36	63.36	18.77	16.88	19.27	17	18.25

## Sheet: Figure 2C, D
	Figure 2C and D
	Spinal cord bioluminesence
	(Bioluminescence in cord/bioluminescence in ear) * 100%
	Age (months)				P301S SHAM								P301S JM4							Control
	original #	1	5	7	9	11	13	15	17	2	6	8	10	12	14	16	18	1	2	3	4	5
	renumber	1	3	5	7	9	11	13	15	2	4	6	8	10	12	14	16	19	20	21	22	23
	4	10.1	12.68	25.15	21.5	16.14	22.16	22.84	12.64	11.24	13.25	21.6	8.5	7.7	14.18	11.44	17.06	10.93	13.18	23.33	25.51	28.18
	5	21.64	22.69	62.93	9.83	13.04	40.9	48.9	16.42	15.36	14.5	18.99	8.84	9.85	11.39	14.35	31.18	10.59	19.13	19.14	14.87	16.67
	6	27.5	16.58	73.92	28.01	28.36	44.48	45.83	16.9	43.43	49.91	43.54	33.13	22.69	47.81	27.66	12.48	16.71	32.1	22.76	17.59	24.2
	6.5	27.9	32.63	109.81	51.11	35.5	61.9	90.92	36.18	15.08	35.76	29.85	23.7	18.32	42.48	42.79	41.84	.	.	.	.	.
	7	41.84	24.64	.	70.34	26.14	54.91	102.78	83.19	49.41	33.17	.	16.22	25.86	18.85	27.48	46.74	16.4	23.73	61.75	21.9	35.86
	7.5	83.37	23.16	.	122.13	59.06	27.14	56.4	36.23	45.75	24.85	.	19.08	28.29	15.12	26.79	54.83	.	.	.	.	.
	8	40.29	32.12	.	61.63	38.88	69.28	67.8	31.04	42.91	18.7	.	21.73	31.56	33.6	32.48	34.31	17.96	12.94	55.68	27.09	33.11
	8.5	37.86	26.72	.	36.56	32.41	54.91	125.2	38.5	16.71	16.78	.	13.18	30.93	27.11	49.15	42.02	.	.	.	.	.
	9	35.21	81.95	.	33.47	63.58	49.21	106.49	59.27	39.5	34.49	.	22.15	39.61	25.91	28.61	51.89	20.02	22.42	49.72	14.79	30.83

## Sheet: Figure 2E
	Figure 2E																									Wildtype	Wildtype	Wildtype	Wildtype
	Peak bioluminescence in brain and spinal cord
	(Bioluminescence in brain or cord/bioluminescence in ear)*100%
		Brain				Spinal cord
	Control	P301S	P301S		Control	P301S	P301S
		SHAM	JM4			SHAM	JM4
	27.47	129	41.29		20.02	83.37	49.41
	21.96	47.27	38.41		32.1	81.95	49.91
	24.93	77.13	32.11		61.75	109.81	43.54
	17.42	141.92	33.17		27.09	122.13	33.13
	27.334	61.93	32.11		35.86	63.58	39.61
		68.47	34.96			69.28	47.81
		48.82	34.87			125.2	49.15
		101.46	63.36			83.19	54.83

## Sheet: Figure 4A
	Figure 4A
	P301S Sham versus JM4 Clinical Score
	Clinical score is given against age (months)
	Age (months)				P301S SHAM								P301S JM4
	original	1	5	7	9	11	13	15	17	2	6	8	10	12	14	16	18
	renumbered	1	3	5	7	9	11	13	15	2	4	6	8	10	12	14	16
	1.5	0	0	0	0	0	0	0	0	0	0	0	0	0	0	0	0
	2	0	0.5	1	0	0	0	0	0	0	0	1	0	0	0	0	0
	2.5	0	1	0	0	0	0	0	0	0	0	1	0	0	0	0	0
	3	0	1	0	0	0	0	0	0	0	0	1	0	0	0	0	0
	3.5	0	1	0	0	0	0	0	0.5	0	0	1	0	0	0	0	0
	4	0	1	0	0	0	0	0	0.5	0	0	0.5	0	0	0	0.5	0
	4.5	0	1	0	0	0	0	0	0	0	0	0	0	0	0	0.5	0
	5	0	1	0	0	0	0	0	0	0	0	0.5	0	0	0	0.5	0
	5.5	0.5	1	2	1	0	2	1	1	0	1	1	0	0	0	1	0
	6	0.5	1.5	3	1	0	2	2	2	0	1	1.5	0.5	1	0	0.5	0.5
	6.5	0.5	1.5	4.5	2	1	2	2	2	0.5	1	2	1	1	0	1	1.5
	7	1.5	2	6	2	1	2	2.5	2.5	1	1	2	1	1	0	1	2
	7.5	1.5	2	.	2	2	2.5	2.5	2.5	1	2	.	1.5	1.5	1.5	1	2
	8	3	2.5	.	2	3	2.5	2.5	3	2	0	.	2	1.5	1.5	2	2
	8.5	3	2.5	.	2.5	2.5	2.5	2.5	3	2	2	.	2	1.5	2	2	2
	9	3	3	.	2.5	3.5	2.5	2.5	3	2.5	2	.	2	2	2	2	2

## Sheet: Figure 4B
	Figure 4B
	Time to reach clinical score 2
	Ages (months) when clinical score 2 was reached for each subject
	P301S	P301S
	SHAM	JM4
	8	8
	7	7.5
	5.5	6.5
	6.5	8
	7.5	9
	5.5	8.5
	6	8
	6	7

## Sheet: Figure 5
	Correlation of terminal BLI with GFAP expression
	BLI = (Bioluminescence in cord/bioluminescence in ear) * 100%
	GFAP = % of area positive for GFAP stain
	Terminal	GFAP
	BLI	% area
	36.5	3.36
	39.5	6.688
	29.8	1.93
	22.15	8.53
	59.3	27.4
	51.89	15.9

## Sheet: Figure 7A
	Figure 7
	Hippocampal Tau burden
	AT8 positive stain (% of area)
	Control	P301S	P301S
		Sham	JM4
	1.32	8.42	0.01
	0.13	14.07	2.08
	0.03	9.04	1.09
	0.27	6.9	3.35
	0.01	6.6	0.87

## Sheet: Figure 7B
	Figure 7B
	Correlation of terminal BLI with AT8 (pTau) expression
	BLI = (Bioluminescence in brain/bioluminescence in ear) * 100%
	AT8 = % of area positive for AT8 stain
	AT8	Terminal
	% area	BLI
	8.42	40.63
	0.01	20.85
	14.07	77.13
	2.08	25.03
	9.04	32.11
	1.09	18.36
	6.9	63.17
	3.35	63.36
	6.6	14.87
	0.87	17.32
